# Supplementary material for: Phosphorylation of MET Is Upregulated in Metastatic Sites of Renal Cell Carcinoma: Possible Role of MET and Hepatocyte Growth Factor Activation-Targeted Combined Therapy
Source: Biomedicines. 2025 Mar 28;13(4):811. doi: 10.3390/biomedicines13040811 (PMC12024609; doi:10.3390/biomedicines13040811)
Supplement: Supplementary file 1 [file biomedicines-13-00811-s001.zip]

Archive with 3 entries (3 files):
- (NC'd MN) Supplemental tables, RCC.pdf
- Supplemental Figure 1.jpg
- Supplemental Figure 2-4.pdf
